# Supplementary material for: COVID-19 Continues to Burden General Practitioners: Impact on Workload, Provision of Care, and Intention to Leave
Source: Healthcare (Basel). 2023 Jan 20;11(3):320. doi: 10.3390/healthcare11030320 (PMC9914234; doi:10.3390/healthcare11030320)
Supplement: Supplementary file 1 [file healthcare-11-00320-s001.zip]

Archive with 1 entries (1 files):
- healthcare-2124887-supplementary.pdf
